# Supplementary material for: Semiochemical baited traps of lepidopteran pests of economic importance can deliver reliable data also on wide range of non-target species: case study in the Hajdúság Region of East Pannonian Lowland (East Hungary)
Source: Biodivers Data J. 2021 Oct 29;9:e72305. doi: 10.3897/BDJ.9.e72305 (PMC8571250; doi:10.3897/BDJ.9.e72305)
Supplement: Supplementary material 1 — Check list of species of Macroheterocera sampled in the Hajdúság Region (East Hungary) with synthetic and semi-synthetic volatile traps between 2013 and 2019 by families, with their food preference, state, faunal and ecological types and distribution in the 16 studied sites. [file bdj-09-e72305-s001.xlsx]

## Sheet: Lepidoptera check list Hajdúság
Species			Faunal	Ecol.	Sites
	Food	State	type	type	1	2	3	4	5	6	7	8	9	10	11	12	13	14	15	16
Sphingidae
Macroglossinae
Deilephila porcellus (Linnaeus, 1758)	H		Eu-Sib	Eury																+
Thyatiridae
Thyatirinae
Thyatira batis (Linnaeus, 1758)	H		Eu-Sib	Silv					+				+					+		+
Tethea ocularis (Linnaeus, 1758)	A		Eu-Sib	Pop-Sal					+			+
Habrosyne pyrithoides (Hufnagel, 1766)	A	Pe	Eu-Sib	Silv					+			+					+
Geometridae
Sterrhinae
Idea aversata (Linnaeus, 1758)	H		Holo-Med	Silv										+
Scopula rubiginata (Hufnagel, 1767)	H		Holo-Med	Eury															+
Larentiinae
Epirrhoe tristata (Linnaeus, 1758)	H		Eu-Sib	Mesop															+
Epirrhoe alternata (Müller, 1764)	H		Eu-Sib	Eury															+
Camptogramma bilinreata (Linnaeus, 1758)	H		Eu-Sib	Steppic	+	+											+		+
Epirrita dilutata (Denis & Schiffermüller, 1775)	A	Pe	Bor-Cont	Nemoral					+								+
Ennominae
Macaria alternata (Denis & Schiffermüller, 1775)	H		Eu-Sib	Eury	+
Chiasmia clathrata (Linnaeus, 1758)	H	Pe	Eu-Sib	Eury	+		+	+							+	+
Erannis defoliaria (Clerck, 1759)	A	Pe	Holo-Med	Querc			+
Peribatodes rhomboidaria (Denis & Schiffermüller, 1775)	O	Pe	Eu-Sib	Eury	+		+				+				+	+		+		+
Hypomecis roboraria (Denis & Schiffermuller, 1775)	A		Eu-Sib	Silv										+
Ascotis selenaria (Denis & Schiffermüller, 1775)	H		Eu-Sib	Eury			+										+
Ematurga atomaria (Linnaeus, 1758)	H		Eu-Sib	Eury													+			+
Erebidae
Aventiinae
Laspeyria flexula (Denis & Schiffermüller, 1775)	H		Bor-Cont	Lich																+
Herminiinae
Paracolax tristalis (Fabricius, 1794)	A		Eu-Sib	Eury											+
Hypeninae
Hypena proboscidalis (Linnaeus, 1758)	O		Eu-Sib	Eury	+				+		+									+
Hypena rostralis (Linnaeus, 1758)	O		Eu-Sib	Eury	+							+	+					+		+
Calpinae
Scoliopteryx libatrix (Linnaeus, 1758)	H	Pe	Eu-Sib	Pop-Sal			+		+		+	+	+		+	+	+	+		+
Arctiinae
Hyphantria cunea (Drury, 1773)	A	Pe	Hol	Silv	+
Phragmatobia fuliginosa (Linnaeus, 1758)	H		Eu-Sib	Eury														+
Lithosiinae
Pelosia muscerda (Hufnagel, 1766)	O		Eu-Sib	Marshy	+										+
Eilema lurideola (Zinchen, 1817)	O		Eu-Sib	Lich													+		+
Eilema palliatella (Scopoli, 1763)	O		Eu-Sib	Lich													+
Wittia (Eilema) sororcula (Hufnagel, 1766)	O		Eu-Sib	Steppic													+
Syntominae
Amata phegea (Linnaeus, 1758)	H		Holo-Med	Lich													+		+
Dysauxes ancilla (Linnaeus, 1767)	H		Holo-Med	Steppic											+
Catocalinae
Euclidia glyphica (Linnaeus, 1758)	H	Pe	Eu-Sib	Eury								+	+		+		+	+	+
Catephia alchymista (Denis & Schiffermüller, 1775)	A		Holo-Med	Querc			+					+	+				+	+		+
Dysgonia algira (Linné,1767)	A		Ex-Pal	Migratory								+	+			+	+	+		+
Catocala hymenaea (Denis & Schiffermüller, 1775)	A	V	Holo-Med	Silv								+	+					+		+
Catocala nupta (Linnaeus, 1758)	A		Eu-Sib	Pop-Sal	+				+			+	+	+	+		+	+		+
Catocala elocata (Esper, 1788)	A		Eu-Sib	Pop-Sal					+											+
Catocala puerpera (Giorna, 1791)	A		Holo-Med	Pop-Sal																+
Catocala promissa (Denis & Schiffermüller, 1775)	A		Holo-Med	Querc											+		+			+
Catocala sponsa (Linnaeus, 1767)	A		Eu-Sib	Pop-Sal										+
Dysauxes ancilla (Linnaeus, 1767)	H		Holo-Med	Steppic											+
Noctuidae
Plusiinae
Abrostola tripartita (Hufnagel, 1766)	H		Eu-Sib	Altoh	+	+	+	+			+		+	+	+	+	+	+
Abrostola triplasia (Linnaeus, 1758)	H		Eu-Sib	Altoh	+		+	+			+		+	+	+	+	+	+	+
Chrysodeixis chalcites (Esper, 1789)	H		Ex-Pal	Migratory													+
Macdunnoughia confusa (Stephens, 1850)	H	Pe	Eu-Sib	Eury	+	+	+	+	+		+		+	+	+	+	+	+	+	+
Diachrysia chrysitis (Linnaeus, 1758)	H		Eu-Sib	Altoh	+	+	+	+			+		+	+	+	+	+	+
Diachrysia stenochrysis (Warren, 1913)	H		Eu-Sib	Altoh	+	+									+		+		+
Autographa gamma (Linnaeus, 1758)	H	Pe	Hol	Migratory	+	+	+	+			+		+	+	+	+	+	+	+	+
Plusia festucae (Linnaeus, 1758)	H	V	Eu-Sib	Altoh		+	+				+			+	+	+			+
Acontiinae
Acontia lucida (Hufnagel, 1766)	H		Holo-Med	Steppic	+						+					+
Acontia (Emmelia) trabealis (Scopoli, 1763)	H		Eu-Sib	Eury	+		+	+			+		+			+	+	+	+	+
Aedia funesta (Esper, 1786)	H		Holo-Med	Steppic	+			+												+
Aedia leucomelas (Linnaeus, 1758)	H		Ex-Pal	Migratory							+	+			+		+			+
Acronictinae
Moma alpium (Osbeck, 1778)	A		Holo-Med	Querc																+
Acronicta (Triaena) tridens (Denis and Ignaz Schiffermüller 1775)	A		Bor-Cont	Nemoral	+
Acronicta (Triaena)psi (Linnaeus, 1758)	A	Pe	Eu-Sib	Bet-Aln							+	+
Acronicta (Viminia) rumicis (Linnaeus, 1758)	H	Pe	Eu-Sib	Eury		+	+		+			+	+				+	+		+
Acronicta (Subacronicta) megacephala (Denis & Schiffermüller, 1775)	A	Pe	Bor-Cont	Bet-Aln			+		+			+								+
Metoponiinae
Tyta luctuosa (Denis & Schiffermüller, 1775)	H		Eu-Sib	Steppic	+		+	+			+		+			+	+	+	+
Cuculliinae
Shargacucullia (Shargacucullia) lychnitis (Denis & Schiffermüller 1775)	H		Holo-Med	Steppic	+
Shargacucullia (Shargacucullia) verbasci (Linnaeus, 1758)	H		Holo-Med	Steppic		+											+
Cucullia artemissiae (Hufnagel, 1766)	H		Eu-Sib	Steppic							+				+
Cucullia umbratica (Linnaeus, 1758)	H		Eu-Sib	Eury	+		+	+			+		+			+	+	+	+
Oncocnemidinae
Calophasia lunula (Hufnagel, 1766)	H		Eu-Sib	Steppic	+	+	+				+						+
Calophasia platyptera (Esper, 1788)	H		Eu-Sib	Steppic										+
Amphipyrinae
Amphipyra pyramidea (Linnaeus, 1758)	A		Eu-Sib	Eury					+			+	+					+
Amphipyra livida (Denis & Schiffermüller, 1775)	A		Eu-Sib	Silv	+		+		+			+	+		+		+	+		+
Amphipyra tragopoginis (Clerck, 1759)	H		Eu-Sib	Eury	+						+	+			+
Psaphidinae
Allophyes oxyacanthae (Linnaeus, 1758)	A		Pon-Med	Silv					+			+								+
Condicinae
Eucarta amethystina (Hübner, 1803)	H	V	Pon-Cas-Ma	Marshy													+
Eucarta virgo (Treitschke, 1825)	H	V	Pon-Cas-Ma	Marshy		+														+
Heliothinae
Pyrrhia umbra (Hufnagel, 1766)	H		Eu-Sib	Silv	+	+	+	+		+	+	+			+		+		+	+
Protoschinia scutosa (Denis & Schiffermüller, 1775)	H		Ex-Pal	Migratory		+					+
Heliothis peltigera (Denis et Schiffermüller, 1775)	H	Pe	Holo-Med	Migratory	+												+
Heliothis viriplaca (Hufnagel, 1766)	H		Eu-Sib	Migratory	+			+			+					+			+
Heliothis adaucta (Butler, 1878)	H	Pe	Holo-Med	Migratory			+
Helicoverpa armigera (Hübner, 1808)	H	Pe	Ex-Pal	Migratory	+	+	+				+	+	+	+	+	+	+	+	+
Bryophilinae
Cryphia receptricula (Hübner, 1803)	O		Holo-Med-W-As	Psamm			+		+				+					+		+
Cryphia algae (Fabricius, 1775)	O		Eu-Sib	Lich											+
Xyleninae
Caradrina morpheus (Hufnagel, 1766)	H		Eu-Sib	Eury	+	+	+		+				+		+		+	+		+
Caradrina (Platyperigea) kadenii (Freyer, 1836)	H		Eu-Sib	Eury			+		+			+					+
Caradrina (Paradrina) clavipalpis (Scopoli, 1763)	H		Hol	Eury								+							+
Hoplodrina octogenaria (Goeze, 1781)	H		Eu-Sib	Silv			+	+			+					+	+	+	+
Hoplodrina ambigua (Denis & Schiffermüller, 1775)	H		Holo-Med	Eury	+		+		+	+	+	+			+		+	+	+	+
Rusina ferruginea (Esper, 1785)	H		Eu-Sib	Silv													+
Dypterygia scabriuscula (Linnaeus, 1758)	H		Eu-Sib	Silv			+		+	+		+	+				+	+		+
Trachea atriplicis (Linnaeus, 1758)	H		Eu-Sib	Silv					+	+		+	+			+	+	+	+	+
Polyphaenis sericata (Esper, 1787)	A		Holo-Med	Querc																+
Thalpophila matura (Hufnagel, 1766)	H		Eu-Sib	Silv	+		+		+		+	+	+				+	+		+
Phlogophora meticulosa (Linnaeus, 1758)	H	Pe	Eu-Sib	Silv			+		+		+	+					+			+
Calamia tridens (Hufnagel, 1766)	H		Eu-Sib	Steppic													+
Helotropha leucostigma (Hübner, 1808)	H	V	Bor-Cont	Marshy	+												+
Hydraecia micacea (Esper, 1789)	H	V	Bor-Cont	Marshy	+															+
Luperina testacea (Denis & Schiffermüller, 1775)	H		Holo-Med	Steppic					+	+
Rhizedra lutosa (Hübner, 1803)	H	V	Bor-Cont	Arund	+
Photedes extrema (Hübner, 1809)	H		Bor-Cont	Arund	+
Globia algae (Esper, 1789)	H		Bor-Cont	Arund															+
Apamea monoglypha (Hufnagel, 1766)	H		Eu-Sib	Eury	+						+	+					+		+
Apamea lithoxylaea (Denis & Schiffermüller, 1775)	H		Holo-Med	Steppic					+			+					+
Mesapamea secalis (Linnaeus, 1758)	H		Bor-Cont	Silv	+	+	+	+	+		+	+	+		+		+	+	+	+
Mesoligia furuncula (Denis & Schiffermüller, 1775)	H		Eu-Sib	Silv	+		+		+		+		+				+	+		+
Oligia strigilis (Linnaeus, 1758)	H		Eu-Sib	Eury							+
Oligia latruncula (Denis et Schiffermüller, 1775)	H		Eu-Sib	Eury									+					+
Ipimorpha subtusa (Denis & Schiffermüller, 1775)	A		Bor-Cont	Pop-Sal				+
Cosmia (Ulmia) affinis (Linnaeus, 1767)	A		Eu-Sib	Silv					+
Cosmia (Calymnia) trapezina (Linnaeus, 1758)	A	Pe	Eu-Sib	Silv							+	+		+	+		+			+
Tiliacea aurago (Denis & Schiffermüller, 1775)	A		Holo-Med	Querc					+			+		+						+
Lithophane semibrunnea (Haworth, 1809)	A	Pr	Holo-Med-W-As	Silv								+
Lithophane ornithopus (Hufnagel, 1766)	A		Eu-Sib	Eury					+			+					+			+
Xylena exsoleta (Linnaeus, 1758)	H	V	Bor-Cont	Silv			+		+			+	+				+	+		+
Eupsilia transversa (Hufnagel, 1766)	A		Eu-Sib	Silv			+		+	+		+	+	+			+	+
Conistra vaccinii (Linnaeus, 1761)	A	Pe	Eu-Sib	Silv					+			+								+
Conistra ligula (Esper, 1791)	A		Holo-Med	Querc								+
Conistra rubiginosa (Scopoli, 1763)	A		Holo-Med	Querc			+		+			+	+				+	+		+
Conistra veronicae (Hübner, 1813)	A		Holo-Med	Querc					+					+
Conistra rubiginea (Denis & Schiffermüller, 1775)	A		Holo-Med	Querc					+								+
Conistra erythrocephala (Denis & Schiffermüller, 1775)	A		Holo-Med	Querc					+			+	+				+	+		+
Agrochola lychnidis (Denis & Schiffermüller, 1775)	H		Eu-Sib	Silv					+				+				+	+		+
Agrochola (Anchoscelis) nitida (Denis et Schiffermüller, 1775)	H		Pon-Med	Querc					+			+
Agrochola (Anchoscelis) humilis (Denis & Schiffermüller, 1775)	A	V	Holo-Med	Querc	+							+
Agrochola (Anchoscelis)litura (Linnaeus, 1758)	A	V	Holo-Med	Querc					+			+	+				+	+
Agrochola (Anchoscelis) helvola (Linnaeus, 1758)	H		Eu-Sib	Silv					+			+
Agrochola (Leptologia) lota (Clerck, 1759)	A	V	Eu-Sib	Pop-Sal								+
Agrochola (Leptologia)macilenta (Hübner, 1803)	A		Holo-Med	Querc					+
Agrochola (Leptologia)circellaris (Hufnagel, 1766)	A	Pe	Eu-Sib	Silv	+		+		+	+		+	+	+			+	+
Agrochola (Propenistra) laevis (Hübner, 1803)	A	V	Pon-Med	Querc								+								+
Cirrhia icteritia (Hufnagel, 1766)	A		Eu-Sib	Pop-Sal					+	+		+
Cirrhia gilvago (Denis & Schiffermüller, 1775)	A		Eu-Sib	Pop-Sal					+			+
Cirrhia ocellaris (Borkhausen, 1792)	A		Eu-Sib	Pop-Sal			+		+	+		+	+				+	+
Brachylomia viminalis (Fabricius, 1777)	A		Bor-Cont	Pop-Sal								+
Griposia aprilina (Linnaeus, 1758)	A		Holo-Med	Querc					+
Dryobotodes eremita (Fabricius, 1775)	A	V	Holo-Med	Querc					+			+	+					+
Aporophyla (Phylapora) lutulenta (Denis & Schiffermüller, 1775)	H		Pon-Med	Steppic												+	+			+
Polymixis xanthomista (Hübner 1819)	H		Holo-Med	Steppic									+
Blepharita satura (Denis & Schiffermüller, 1775)	A	V	Eu-Sib	Silv								+
Hadeninae
Mythimna turca (Linnaeus, 1761)	H		Bor-Cont	Mesop			+		+					+						+
Mythimna pudorina (Denis & Schiffermüller, 1775)	H		Bor-Cont	Marshy	+	+													+
Mythimna pallens (Linnaeus, 1758)	H		Eu-Sib	Eury	+				+			+					+		+	+
Mythimna straminea (Treitschke, 1825)	H		Bor-Cont	Arund																+
Mythimna vitellina (Hübner, 1808)	H		Eu-Sib	Eury	+		+		+	+	+	+	+		+	+	+	+	+	+
Mythimna albipuncta (Denis et Schiffermüller, 1775)	H		Eu-Sib	Mesop			+		+	+		+	+			+	+	+	+	+
Mythimna ferrago (Fabricius, 1787)	H		Eu-Sib	Altoh					+			+			+		+
Mythimna l-album (Linnaeus, 1767)	H		Eu-Sib	Eury			+	+	+	+		+		+			+			+
Leucania obsoleta (Hübner 1803)	H		Eu-Sib	Arund								+					+		+
Hadula trifolii (Hufnagel, 1766)	H	Pe	Eu-Sib	Eury	+	+	+	+	+	+	+	+	+		+	+	+	+	+	+
Sideridis (Aneda) rivularis (Fabricius,1775)	H		Eu-Sib	Silv															+
Conisania (Luteohadena) luteago (Denis & Schiffermüller, 1775)	H		Holo-Med	Steppic	+
Mamestra brassicae (Linnaeus, 1758)	H	Pe	Eu-Sib	Eury	+		+	+	+		+	+	+		+	+	+	+	+	+
Lacanobia (Dianobia) thalassina (Hufnagel, 1766)	H	Pe	Eu-Sib	Silv							+	+	+					+		+
Lacanobia (Dianobia) suasa (Denis & Schiffermüller, 1775)	H	Pe	Eu-Sib	Eury						+		+	+		+	+	+	+	+	+
Lacanobia (Diataraxia) oleracea (Linnaeus, 1758)	H	Pe	Eu-Sib	Eury	+		+	+	+	+	+	+	+	+		+	+	+	+	+
Hada plebeja (Linnaeus, 1761)	H		Bor-Cont	Mesop								+
Hecatera bicolorata (Hufnagel, 1766)	H		Eu-Sib	Mesop									+		+			+
Hecatera dysodea (Denis & Schiffermüller, 1775)	H		Eu-Sib	Altoh	+						+		+		+	+	+	+
Hadena bicruris (Hufnagel, 1766)	H		Eu-Sib	Silv	+		+	+	+		+		+	+		+	+	+	+
Hadena (Anepia) irregularis (Hufnagel, 1766)	H		Ex-Pal	Steppic															+
Orthosia incerta (Hufnagel, 1766)	A		Eu-Sib	Silv									+					+
Orthosia (Monima) cerasi (Fabricius, 1775)	A		Holo-Med	Querc									+					+
Orthosia (Microrthosia) cruda (Denis et Schiffermüller, 1775)	A	Pe	Holo-Med	Querc									+					+
Cerapteryx graminis (Linnaeus, 1758)	H		Bor-Cont	Mesop	+
Noctuinae
Peridroma saucia (Hübner, 1808)	H		Ex-Pal	Migratory			+		+		+	+								+
Euxoa tritici (Linnaeus, 1761)	H		Holo-Med	Steppic												+			+
Agrotis bigramma (Esper, 1790)	H		Eu-Sib	Steppic	+												+	+		+
Agrotis exclamationis (Linnaeus, 1758)	H	Pe	Eu-Sib	Eury	+	+	+		+	+	+	+	+				+	+	+	+
Agrotis segetum (Denis et Schiffermüller, 1775)	H	Pe	Eu-Sib	Eury	+	+	+	+	+	+	+	+	+		+	+	+	+	+	+
Agrotis ipsilon (Hufnagel, 1766)	H	Pe	Ex-Pal	Eury	+		+		+	+	+	+	+				+	+		+
Axylia putris (Linnaeus, 1761)	H		Holo-Med	Eury	+		+	+		+	+						+	+	+	+
Ochropleura plecta (Linnaeus, 1761)	H		Eu-Sib	Eury											+			+		+
Noctua pronuba (Linnaeus, 1758)	H	Pe	Holo-Med	Eury	+		+	+	+	+	+	+	+		+	+	+	+	+	+
Noctua fimbriata (Schreber, 1759)	H		Holo-Med	Eury					+		+	+	+					+		+
Noctua orbona (Hufnagel, 1766)	H		Holo-Med	Steppic					+			+								+
Noctua interposita (Hübner, 1790)	H		Holo-Med	Querc							+					+				+
Noctua interjecta (Hübner,1803)	H		Holo-Med	Querc											+
Noctua janthina (Denis & Schiffermüller, 1775)	H		Holo-Med	Eury					+			+					+
Noctua janthe (Borkhausen, 1792)	H		Holo-Med	Silv													+			+
Spaelotis ravida (Denis & Schiffermüller, 1775)	H		Eu-Sib	Steppic					+
Xestia xanthographa (Denis & Schiffermüller, 1775)	H		Ex-Pal	Mesop	+		+		+		+	+					+	+		+
Xestia sexstrigata (Haworth, 1809)	H	Pr	Eu-Sib	Marshy						+								+		+
Xestia (Megasema) c-nigrum (Linnaeus, 1758)	H	Pe	Eu-Sib	Eury			+	+	+	+		+	+	+		+	+			+
Metagnorisma depuncta (Linnaeus, 1761)	H		Pon-Med	Querc					+											+
